# Supplementary material for: Mutations in Kinesin family member 6 reveal specific role in ependymal cell ciliogenesis and human neurological development
Source: PLoS Genet. 2018 Nov 26;14(11):e1007817. doi: 10.1371/journal.pgen.1007817 (PMC6307780; doi:10.1371/journal.pgen.1007817)
Supplement: S4 Table — (XLSX) [file pgen.1007817.s016.xlsx]

## Sheet: Complete mouse cohort
	Mouse Number	Genotype	Gender	Hydrocephaly
	MK202	LacZ/+	female	no
	MK203	LacZ/+	female	no
	MK208	+/+	female	no
	MK209	+/+	female	no
	MK310	p.G555fs/+	female	no
	MK311	+/+	male	no
	MK312	p.G555fs/p.G555fs	female	yes
	MK313	p.G555fs/p.G555fs	male	yes
	MK315	p.G555fs/p.G555fs	male	yes
	MK316	p.G555fs/p.G555fs	male	yes
	MK341	LacZ/+		no
	MK344	+/+		no
	MK345	LacZ/+		no
	MK440	p.G555fs/+	male	no
	MK441	p.G555fs/p.G555fs	female	yes
	MK458	Cre-CMV; Kif6 fl/fl	male	yes
	MK462	Cre-CMV; Kif6 fl/+	male	no
	MK1041	Cre-CMV; Kif6 fl/+	male	no
	MK1042	Cre-CMV; Kif6 fl/fl	female	yes
	MK517	p.G555fs/p.G555fs	female	yes
	MK518	p.G555fs/+	male	no
	MK557	+/+	female	no
	MK558	p.G555fs/p.G555fs	male	yes
	MK560	p.G555fs/+	male	no
	MK591	p.G555fs/p.G555fs	male	yes
	MK592	p.G555fs/p.G555fs	female	yes
	MK589	+/+	male	no
	MK605	Cre-CMV; Kif6 fl/fl	male	yes
	MK606	Cre-CMV; Kif6 fl/+	female	no
	MK556	p.G555fs/p.G555fs	female	yes
	MK562	+/+	female	no
	MK626	p.G555fs/p.G555fs	female	yes
	MK732	p.G555fs/p.G555fs	female	yes
	MK733	p.G555fs/p.G555fs	male	yes
	MK729	p.G555fs/+	male	no
	MK624	+/+	female	no
	MK627	+/+	female	no
	MK731	p.G555fs/+	female	no
	MK647	Cre-CMV; Kif6 fl/+	female	no
	MK648	Cre-CMV; Kif6 fl/fl	female	yes
	MK649	Cre-CMV; Kif6 fl/+	female	no
	MK655	Cre-CMV; Kif6 fl/fl	female	yes
	MK723	Cre-CMV; Kif6 fl/fl	female	yes
	MK726	Cre-CMV; Kif6 fl/+	female	no
	MK740	Cre-CMV; Kif6 fl/fl	male	yes
	MK743	+/+	male	no
	MK835	Cre-CMV; Kif6 fl/fl	female	yes
	MK837	+/+	male	no
	MK838	+/+	female	no
	MK839	Cre-CMV; Kif6 fl/fl	male	yes
	MK759	p.G555fs/p.G555fs	male	yes
	MK762	+/+	male	no
	MK764	p.G555fs/+	female	no
	MK765	p.G555fs/p.G555fs	female	yes
	MK768	p.G555fs/p.G555fs	male	yes
	MK769	p.G555fs/p.G555fs	male	yes
	MK772	+/+	male	no
	MK773	p.G555fs/+	male	no
	MK1052	Cre-CMV; Kif6 fl/fl	female	yes
	MK1053	Cre-CMV; Kif6 fl/fl	male	yes
	MK1054	Cre-CMV; Kif6 fl/+	female	no
	MK1056	Cre-CMV; Kif6 fl/+	female	no
	MK1021	p.G555fs/+, Cre-CMV;Kif6 fl/+	male	yes
	MK1022	p.G555fs/+, +/+	male	no

## Sheet: Mouse Body weights 
	P14
		Mouse Number	Genotype	Weight	Sex
	Kif6 CRISPR	MK440	+/-	7.00 g	male
		MK441	-/-	7.00 g	male
		MK517	-/-	4.00 g	female
		MK518	+/-	5.00g	female
		MK557	+/+	7.00 g	female
		MK558	-/-	6.00 g	male
		MK560	+/-	8.00 g	male
		MK591	-/-	7.00 g	male
		MK592	-/-	5.00g	female
		MK589	+/+	8.00 g	male
	Cre-CMV;Kif6fl/fl	MK458	Tm1d/Tm1d	5.00g	Male
		MK462	Tm1d/+	6.00g	Male
		MK605	Tm1d/Tm1d	10.00 g	male
		MK606	Tm1d/+	11.00g	female
	P28
		Mouse number	Genotype	weight	sex
	Kif6 CRISPR	MK366	-/-	11.00g	male
		MK367	-/-	13.00g	female
		MK368	+/-	16.00g	male
		MK370	+/-	14.00g	female
		MK372	+/-	16.00g	male
		MK373	-/-	14.00g	male
	Cre-CMV;Kif6FL	MK376	Tm1d/+	19.00g	male
		MK381	Tm1d/Tm1d	16.00g	male
		MK387	Tm1d/Tm1d	23.00g	male
		MK388	Tm1d/Tm1d	16.00g	male
		MK389	Tm1d/+	18.00g	male

## Sheet: Mus Brain and ventricular area 
			Kif6 CRISPR mice
			Brain area		Ventricular Area		Total venticular area	Ratio ventricular area/brain area
			MK557.tif	443.265	MK557 4.tif	7.354	14.678	0.0367506
			MK557.3.tif	561.689	MK557 4.tif	7.324
			MK557.2.tif	630.562	MK557.1.tif	2.614	6.455	0.0116092
			MK557.1.tif	556.024	MK557.1.tif	3.841
			MK557 4.tif	399.395	MK557.2.tif	11.364	23.969	0.0380121
			MK560.tif	340.557	MK557.2.tif	12.605
			MK589.tif	562.764	MK557.3.tif	6.571	11.78	0.0209725
			MK 558.tif	405.519	MK557.3.tif	5.209
			MK558.tif	646.656	MK557.tif	2.053	3.895	0.00878707
			MK558 3.tif	498.087	MK557.tif	1.842
			MK558 1.tif	434.568	MK560.tif	3.632	8.312	0.0244071
			MK591.tif	527.913	MK560.tif	4.68
			MK592.tif	798.557	MK589.tif	1.396	4.162	0.00739564
			MK592 1.tif	555.955	MK589.tif	2.766
					MK 558.tif	29.835	57.261	0.141204
					MK 558.tif	27.426
					MK558 1.tif	29.335	57.76	0.132914
					MK558 1.tif	28.425
					MK558 3.tif	15.245	26.103	0.0524065
					MK558 3.tif	10.858
					MK558.tif	12.744	30.99	0.0479235
					MK558.tif	18.246
					MK591.tif	43.183	128.9	0.244169
					MK591.tif	85.717
					MK592 1.tif	15.831	34.195	0.0615068
					MK592 1.tif	18.364
					MK592.tif	22.071	60.49	0.0757491
					MK592.tif	38.419

## Sheet: Immunofluorescence Quants
			Area	RawIntDen	RawIntDen/Area
		MAX_MK311 V4 CD133.lsm:3	1280.85	5025906	3923.88
		MAX_MK311 V4 CD133 3.lsm:3	1147.5	2310125	2013.18
		MAX_MK311 V4 CD133 2.lsm:3	1592.95	7220777	4532.96
		MAX_MK764.czi:3	1675.64	5334957	3183.84
		MAX_MK764.1.czi:3	1923.95	6474643	3365.28
		MAX_MK762.czi:3	1799.25	6318148	3511.55
		MAX_MK762.1.czi:3	1811.63	3982813	2198.47
		MAX_MK762 3.czi:3	1193.47	5863214	4912.76
		MAX_MK762 2.czi:3	1340.77	5136597	3831.08
		MAX_MK316 CD133.lsm:3	1105.16	1786345	1616.37
		MAX_MK316 CD133 4V 1.lsm:3	1458.57	4119823	2824.56
		MAX_Mk315 4V CD133.lsm:3	1555.05	646211	415.557
		MAX_Mk315 4V CD133 1.lsm:3	903.613	1278470	1414.84
		MAX_MK313 4V CD133.lsm:3	1466.1	5070226	3458.32
		MAX_MK765.czi:3	1882.93	4371996	2321.91
		MAX_mk765 1.czi:2:3	478.566	1406950	2939.93
		MAX_MK759.czi:3	1559.73	3093765	1983.52
		MAX_MK759 1.czi:10:3	2280.92	2680576	1175.22

## Sheet: MouseP21_SEM_Quants
		Number of cilia
	mouse	Kif6 MUTANT	WT
	1	147	216
	2	135	274
	3	106	185
	average	129.333	225
		t.test	0.0292757

## Sheet: MouseP28_SEM_Quants
		Number of cilia
	mouse	WT	Kif6KO
	1	161	0
	2	107	0
	3	171	0
	Averages	146.333	0
		T.test	0.00181383

## Sheet: Danio_SEM_quants
	Number of cilia
fish	WT	Kif6 KO
1	42	1
2	33	1
average	37.5	1
	t.test	0.0148618

## Sheet: Danio_ventricular area
Danio ventricular area
section	WT TecV	kif6 sko/sko TecV	WT pos. RV	kif6 sko/sko pos. RV
1	10.372	29.8438	45.7652	113.046
2	9.87302	33.0469	45.1236	111.559
3	12.5819	38.1641	43.2346	109.724
4	12.0829	43.75	49.3651	120.817
5	13.2591	45.3906	48.4028	116.403
6	11.0136	41.4062	47.2978	120.114
7	12.4393	45.8984	43.2346	126.09
8	13.366	41.2109	47.1909	131.207
9	16.0392	39.6875	46.8701	130.387
10	15.1838	37.6172	49.9354	133.59
11	17.3936	40.2734	48.474	121.598
	Table Analyzed	Unpaired t test data
				Table Analyzed	Unpaired t test data
	Column B	kif6 sko/sko TecV
	vs.	vs.		Column D	kif6 sko/sko pos. RV
	Column A	WT TecV		vs.	vs.
				Column C	WT pos. RV
	Unpaired t test
	P value	<0.0001		Unpaired t test
	P value summary	****		P value	<0.0001
	Significantly different (P < 0.05)?	Yes		P value summary	****
	One- or two-tailed P value?	Two-tailed		Significantly different (P < 0.05)?	Yes
	t, df	t=16.21 df=20		One- or two-tailed P value?	Two-tailed
				t, df	t=28.95 df=20
	How big is the difference?
	Mean ± SEM of column A	13.05 ± 0.7099, n=11		How big is the difference?
	Mean ± SEM of column B	39.66 ± 1.48, n=11		Mean ± SEM of column C	46.81 ± 0.6842, n=11
	Difference between means	26.61 ± 1.641		Mean ± SEM of column D	121.3 ± 2.482, n=11
	95% confidence interval	23.18 to 30.03		Difference between means	74.51 ± 2.574
	R squared (eta squared)	0.9293		95% confidence interval	69.14 to 79.88
				R squared (eta squared)	0.9767
	F test to compare variances
	F, DFn, Dfd	4.344, 10, 10		F test to compare variances
	P value	0.0295		F, DFn, Dfd	13.16, 10, 10
	P value summary	*		P value	0.0003
	Significantly different (P < 0.05)?	Yes		P value summary	***
				Significantly different (P < 0.05)?	Yes

## Sheet: qPCR analysis of Kif6 expressio
qPCR
		Wildtype	Wildtype	Kif6p.G555fs/p.G555fs	Kif6p.G555fs/p.G555fs
Primer set 1		1	0.84188	1.26773	1.10647
Primer Set 2		1	1.26404	2.90657	2.72655
Primer set 3		1	1.65904	3.95903	2.5657
				Wildtype	Kif6p.G555fs/p.G555fs
			Number of values	3	3
			Minimum	0.9209	1.187
			25% Percentile	0.9209	1.187
			Median	1.132	2.817
			75% Percentile	1.33	3.262
			Maximum	1.33	3.262
			Mean	1.127	2.422
			Std. Deviation	0.2043	1.092
			Std. Error of Mean	0.118	0.6307
			Lower 95% CI of mean	0.6199	-0.2918
			Upper 95% CI of mean	1.635	5.136
			Sum	3.382	7.266
			D'Agostino & Pearson normality test
			K2	N too small	N too small
			P value
			Passed normality test (alpha=0.05)?
			P value summary
			One sample t test
			Theoretical mean	0	0
			Actual mean	1.127	2.422
			Discrepancy	1.127	2.422
			95% CI of discrepancy	0.6199 to 1.635	-0.2918 to 5.136
			t, df	t=9.558 df=2	t=3.84 df=2
			P value (two tailed)	0.0108	0.0616
			Significant (alpha=0.05)?	Yes	No
